# Supplementary material for: A natural single nucleotide mutation in the small regulatory RNA ArcZ of Dickeya solani switches off the antimicrobial activities against yeast and bacteria
Source: PLoS Genet. 2023 Apr 27;19(4):e1010725. doi: 10.1371/journal.pgen.1010725 (PMC10168573; doi:10.1371/journal.pgen.1010725)
Supplement: S2 Table — (XLSX) [file pgen.1010725.s008.xlsx]

## Sheet: comparison
To look for positions that show common variations in D s0432.1, IFB0099 and IPO3337 (inhibitor strains), but absent in IPO 2222 and IFB0223 (non-inhibitor), Sort with column D which indicates the position of the variations according to the reference genome IPO 2222 (non-inhibitor). The only position that meets these criteria is position 2530087.
D. solani strain	Growth inhibition of yeast and bacteria	genome compared vs reference genome	Position in reference genome (strain IPO2222)	Sequence in the reference genome (strain IPO2222)	Sequence in the compared genome
IFB0099	yes	NZ_CP024711_vs_NZ_CP015137	67	TGG	TG
IFB0099	yes	NZ_CP024711_vs_NZ_CP015137	73	ACC	AC
IFB00223	no	NZ_CP024710_vs_NZ_CP015137	134	C	T
IFB0099	yes	NZ_CP024711_vs_NZ_CP015137	134	C	T
IPO3337	yes	NZ_CP016928_vs_NZ_CP015137	134	C	T
IFB00223	no	NZ_CP024710_vs_NZ_CP015137	158	G	A
IFB0099	yes	NZ_CP024711_vs_NZ_CP015137	158	G	A
IPO3337	yes	NZ_CP016928_vs_NZ_CP015137	158	G	A
IFB00223	no	NZ_CP024710_vs_NZ_CP015137	162	TCCGTG	TGG
IFB0099	yes	NZ_CP024711_vs_NZ_CP015137	162	TCCGTG	TGG
IPO3337	yes	NZ_CP016928_vs_NZ_CP015137	162	TCCGTG	TGG
IFB0099	yes	NZ_CP024711_vs_NZ_CP015137	181	TCC	TCCC
IFB00223	no	NZ_CP024710_vs_NZ_CP015137	218	CA	CAAA
IFB0099	yes	NZ_CP024711_vs_NZ_CP015137	218	CA	CAAA
IPO3337	yes	NZ_CP016928_vs_NZ_CP015137	218	CA	CAAA
IFB00223	no	NZ_CP024710_vs_NZ_CP015137	245	TAGC	TT
IFB0099	yes	NZ_CP024711_vs_NZ_CP015137	245	TAGC	TT
IPO3337	yes	NZ_CP016928_vs_NZ_CP015137	245	TAGC	TT
IFB00223	no	NZ_CP024710_vs_NZ_CP015137	253	AGAA	TTGT
IFB0099	yes	NZ_CP024711_vs_NZ_CP015137	253	AGAA	TTGT
IPO3337	yes	NZ_CP016928_vs_NZ_CP015137	253	AGAA	TTGT
IFB00223	no	NZ_CP024710_vs_NZ_CP015137	260	TGA	TA
IFB0099	yes	NZ_CP024711_vs_NZ_CP015137	260	TGA	TA
IPO3337	yes	NZ_CP016928_vs_NZ_CP015137	260	TGA	TA
IFB00223	no	NZ_CP024710_vs_NZ_CP015137	264	AA	AGGC
IFB0099	yes	NZ_CP024711_vs_NZ_CP015137	264	AA	AGGC
IPO3337	yes	NZ_CP016928_vs_NZ_CP015137	264	AA	AGGC
IFB0099	yes	NZ_CP024711_vs_NZ_CP015137	271	AGG	AG
IFB00223	no	NZ_CP024710_vs_NZ_CP015137	280	TCT	TCCT
IFB0099	yes	NZ_CP024711_vs_NZ_CP015137	280	TCT	TCCT
IPO3337	yes	NZ_CP016928_vs_NZ_CP015137	280	TCT	TCCT
IFB00223	no	NZ_CP024710_vs_NZ_CP015137	283	CA	CTATAAA
IFB0099	yes	NZ_CP024711_vs_NZ_CP015137	283	CA	CTATAAA
IPO3337	yes	NZ_CP016928_vs_NZ_CP015137	283	CA	CTATAAA
IFB00223	no	NZ_CP024710_vs_NZ_CP015137	305	ATAC	AAG
IFB0099	yes	NZ_CP024711_vs_NZ_CP015137	305	ATAC	AAG
IPO3337	yes	NZ_CP016928_vs_NZ_CP015137	305	ATAC	AAG
IFB00223	no	NZ_CP024710_vs_NZ_CP015137	312	TT	TGGAT
IFB0099	yes	NZ_CP024711_vs_NZ_CP015137	312	TT	TGGAT
IPO3337	yes	NZ_CP016928_vs_NZ_CP015137	312	TT	TGGAT
IFB00223	no	NZ_CP024710_vs_NZ_CP015137	314	TA	TCAAA
IFB0099	yes	NZ_CP024711_vs_NZ_CP015137	314	TA	TCAAA
IPO3337	yes	NZ_CP016928_vs_NZ_CP015137	314	TA	TCAAA
IFB0099	yes	NZ_CP024711_vs_NZ_CP015137	344	TCC	TC
IFB00223	no	NZ_CP024710_vs_NZ_CP015137	380	T	C
IFB0099	yes	NZ_CP024711_vs_NZ_CP015137	380	T	C
IPO3337	yes	NZ_CP016928_vs_NZ_CP015137	380	T	C
IFB00223	no	NZ_CP024710_vs_NZ_CP015137	415	TG	TATCG
IFB0099	yes	NZ_CP024711_vs_NZ_CP015137	415	TG	TATCG
IPO3337	yes	NZ_CP016928_vs_NZ_CP015137	415	TG	TATCG
IFB00223	no	NZ_CP024710_vs_NZ_CP015137	418	CC	CAC
IFB0099	yes	NZ_CP024711_vs_NZ_CP015137	418	CC	CAC
IPO3337	yes	NZ_CP016928_vs_NZ_CP015137	418	CC	CAC
IFB00223	no	NZ_CP024710_vs_NZ_CP015137	434	CTT	CATAGTC
IFB0099	yes	NZ_CP024711_vs_NZ_CP015137	434	CTT	CATAGTC
IPO3337	yes	NZ_CP016928_vs_NZ_CP015137	434	CTT	CATAGTC
IFB00223	no	NZ_CP024710_vs_NZ_CP015137	451	TA	TCT
IFB0099	yes	NZ_CP024711_vs_NZ_CP015137	451	TA	TCT
IPO3337	yes	NZ_CP016928_vs_NZ_CP015137	451	TA	TCT
IFB00223	no	NZ_CP024710_vs_NZ_CP015137	477	G	A
IFB0099	yes	NZ_CP024711_vs_NZ_CP015137	477	G	A
IPO3337	yes	NZ_CP016928_vs_NZ_CP015137	477	G	A
IFB00223	no	NZ_CP024710_vs_NZ_CP015137	484	C	T
IFB0099	yes	NZ_CP024711_vs_NZ_CP015137	484	C	T
IPO3337	yes	NZ_CP016928_vs_NZ_CP015137	484	C	T
IFB0099	yes	NZ_CP024711_vs_NZ_CP015137	756	TCC	TC
IFB0099	yes	NZ_CP024711_vs_NZ_CP015137	1325	ATC	ATTC
IFB0099	yes	NZ_CP024711_vs_NZ_CP015137	1675	TCG	TCCG
IFB00223	no	NZ_CP024710_vs_NZ_CP015137	4576	A	G
IFB0099	yes	NZ_CP024711_vs_NZ_CP015137	4576	A	G
IPO3337	yes	NZ_CP016928_vs_NZ_CP015137	4576	A	G
IFB00223	no	NZ_CP024710_vs_NZ_CP015137	4885	CAAAAAAAC	CAAAAAAAAC
IFB00223	no	NZ_CP024710_vs_NZ_CP015137	5576	GAAAAAAAT	GAAAAAAAAT
IFB00223	no	NZ_CP024710_vs_NZ_CP015137	7891	TGG	TG
IFB0099	yes	NZ_CP024711_vs_NZ_CP015137	7918	ACC	ACCC
IFB00223	no	NZ_CP024710_vs_NZ_CP015137	7996	GAC	GAAC
IFB00223	no	NZ_CP024710_vs_NZ_CP015137	8062	TAC	TAAC
IFB00223	no	NZ_CP024710_vs_NZ_CP015137	8084	CAC	CAAC
IFB0099	yes	NZ_CP024711_vs_NZ_CP015137	8315	ACC	AC
IFB0099	yes	NZ_CP024711_vs_NZ_CP015137	9207	ACC	AC
IFB0099	yes	NZ_CP024711_vs_NZ_CP015137	9260	CGG	CGGG
IFB0099	yes	NZ_CP024711_vs_NZ_CP015137	9286	TGGGGGA	TGGGGA
IFB0099	yes	NZ_CP024711_vs_NZ_CP015137	9381	ACC	ACCC
IFB0099	yes	NZ_CP024711_vs_NZ_CP015137	9392	GAAAAAAAAC	GAAAAAAAC
IFB0099	yes	NZ_CP024711_vs_NZ_CP015137	9521	GA	GCA
IFB0099	yes	NZ_CP024711_vs_NZ_CP015137	9560	GCT	GCCT
IPO3337	yes	NZ_CP016928_vs_NZ_CP015137	35981	G	A
IPO3337	yes	NZ_CP016928_vs_NZ_CP015137	36005	C	T
IFB00223	no	NZ_CP024710_vs_NZ_CP015137	213702	ACCCCCCCCCCA	ACCCCCCCCCCCA
D s0432.1	yes	NZ_CP017453_vs_NZ_CP015137	213702	ACCCCCCCCCCA	ACCCCCCCCCCCA
IFB0099	yes	NZ_CP024711_vs_NZ_CP015137	213702	ACCCCCCCCCCA	ACCCCCCCCCCCA
IPO3337	yes	NZ_CP016928_vs_NZ_CP015137	213702	ACCCCCCCCCCA	ACCCCCCCCCCCA
D s0432.1	yes	NZ_CP017453_vs_NZ_CP015137	726438	ATTTCCTGTGATACATAGT	AT
IFB00223	no	NZ_CP024710_vs_NZ_CP015137	756154	AGGGGGGGC	AGGGGGGGGC
IPO3337	yes	NZ_CP016928_vs_NZ_CP015137	1034011	TCCCCCCA	TCCCCCA
IFB0099	yes	NZ_CP024711_vs_NZ_CP015137	1151595	ACC	AC
IPO3337	yes	NZ_CP016928_vs_NZ_CP015137	1649972	A	G
IPO3337	yes	NZ_CP016928_vs_NZ_CP015137	1650179	T	C
IFB00223	no	NZ_CP024710_vs_NZ_CP015137	1732784	ACCCCCCCCCCCCCT	ACCCCCCCCCCCCCCT
D s0432.1	yes	NZ_CP017453_vs_NZ_CP015137	1732784	ACCCCCCCCCCCCCT	ACCCCCCCCCCCCCCT
IPO3337	yes	NZ_CP016928_vs_NZ_CP015137	1732784	ACCCCCCCCCCCCCT	ACCCCCCCCCCCCCCT
IPO3337	yes	NZ_CP016928_vs_NZ_CP015137	1920950	C	G
IPO3337	yes	NZ_CP016928_vs_NZ_CP015137	2019858	CG	CGAGCCGATAAAGCTGGCGACGGGGGGG
IPO3337	yes	NZ_CP016928_vs_NZ_CP015137	2031488	C	T
D s0432.1	yes	NZ_CP017453_vs_NZ_CP015137	2270164	C	T
IFB00223	no	NZ_CP024710_vs_NZ_CP015137	2304764	TAAAAAAT	TAAAAAAAT
IFB00223	no	NZ_CP024710_vs_NZ_CP015137	2404058	T	C
D s0432.1	yes	NZ_CP017453_vs_NZ_CP015137	2404058	T	C
IFB0099	yes	NZ_CP024711_vs_NZ_CP015137	2404058	T	C
IPO3337	yes	NZ_CP016928_vs_NZ_CP015137	2404058	T	C
IPO3337	yes	NZ_CP016928_vs_NZ_CP015137	2412457	G	A
IPO3337	yes	NZ_CP016928_vs_NZ_CP015137	2412664	C	T
IFB00223	no	NZ_CP024710_vs_NZ_CP015137	2418489	C	T
IFB00223	no	NZ_CP024710_vs_NZ_CP015137	2448830	AGGGGGGT	AGGGGGGGT
IFB00223	no	NZ_CP024710_vs_NZ_CP015137	2529742	CGCTGGTGGGGCCGAAACTGATTCATCAGAGCCTGGCGATGTTCGAGCAGATGATGCCCGGCTATCTGGCGATTCTTGATTCCAACATGACCGCACGCGACCAGAAAGGCATTGCGGAAGAGGGGCACAAAATCAAAGGCGCGGCGGGCTCGGTTGGGCTCAAGCATCTGCAGCAGGTTGCGCAACAGATTCAGACCACGACATTACCGGCATGGTGGGACAACGTACAGGAGTGGATTGACGAGTTGAAACACGACTGGCAGCAGGATGTGCAGGTATTGAAAGACTGGGTTTCAGAGGCTGAAAAAAAATGACCCCGACCGAGGTCGGGGTGCGCGAATTATGTGCCAACACCAGGGAAAGCGGTACACCTGCGTTCAATCTCAGATATTGTTGGTA…	CG
D s0432.1	yes	NZ_CP017453_vs_NZ_CP015137	2530087	T	C
IFB0099	yes	NZ_CP024711_vs_NZ_CP015137	2530087	T	C
IPO3337	yes	NZ_CP016928_vs_NZ_CP015137	2530087	T	C
IFB0099	yes	NZ_CP024711_vs_NZ_CP015137	2615390	G	T
IFB00223	no	NZ_CP024710_vs_NZ_CP015137	2621920	C	T
D s0432.1	yes	NZ_CP017453_vs_NZ_CP015137	2621920	C	T
IFB0099	yes	NZ_CP024711_vs_NZ_CP015137	2621920	C	T
IPO3337	yes	NZ_CP016928_vs_NZ_CP015137	2621920	C	T
IFB00223	no	NZ_CP024710_vs_NZ_CP015137	2709678	GTTTTTG	GTTTTTTG
IFB00223	no	NZ_CP024710_vs_NZ_CP015137	2755506	GAATACAAATACAAATACAAATACAAATACAAATACAAATACAAATACAA	GAATACAAATACAAATACAAATACAAATACAAATACAAATACAA
D s0432.1	yes	NZ_CP017453_vs_NZ_CP015137	2755506	GAATACAAATACAAATACAAATACAAATACAAATACAAATACAAATACAA	GAATACAAATACAAATACAAATACAAATACAAATACAAATACAA
IFB0099	yes	NZ_CP024711_vs_NZ_CP015137	2755506	GAATACAAATACAAATACAAATACAAATACAAATACAAATACAAATACAA	GAATACAAATACAAATACAAATACAAATACAAATACAA
IPO3337	yes	NZ_CP016928_vs_NZ_CP015137	2755506	GAATACAAATACAAATACAAATACAAATACAAATACAAATACAAATACAA	GAATACAAATACAAATACAAATACAAATACAAATACAA
IFB00223	no	NZ_CP024710_vs_NZ_CP015137	2822774	CGGGGGGGGA	CGGGGGGGA
IFB00223	no	NZ_CP024710_vs_NZ_CP015137	3554462	C	A
D s0432.1	yes	NZ_CP017453_vs_NZ_CP015137	3554462	C	A
IFB0099	yes	NZ_CP024711_vs_NZ_CP015137	3554462	C	A
IPO3337	yes	NZ_CP016928_vs_NZ_CP015137	3554462	C	A
IFB00223	no	NZ_CP024710_vs_NZ_CP015137	3605784	C	T
D s0432.1	yes	NZ_CP017453_vs_NZ_CP015137	3605784	C	T
IFB00223	no	NZ_CP024710_vs_NZ_CP015137	3674549	A	G
D s0432.1	yes	NZ_CP017453_vs_NZ_CP015137	3674549	A	G
IFB0099	yes	NZ_CP024711_vs_NZ_CP015137	3674549	A	G
IPO3337	yes	NZ_CP016928_vs_NZ_CP015137	3674549	A	G
IFB0099	yes	NZ_CP024711_vs_NZ_CP015137	3954072	G	A
IFB00223	no	NZ_CP024710_vs_NZ_CP015137	4039850	G	A
D s0432.1	yes	NZ_CP017453_vs_NZ_CP015137	4039850	G	A
IFB0099	yes	NZ_CP024711_vs_NZ_CP015137	4039850	G	A
IPO3337	yes	NZ_CP016928_vs_NZ_CP015137	4039850	G	A
IFB00223	no	NZ_CP024710_vs_NZ_CP015137	4182052	GAAAAAC	GAAAAAAC
IFB0099	yes	NZ_CP024711_vs_NZ_CP015137	4513052	A	G
IFB0099	yes	NZ_CP024711_vs_NZ_CP015137	4635450	C	T
IFB00223	no	NZ_CP024710_vs_NZ_CP015137	4707286	C	T
D s0432.1	yes	NZ_CP017453_vs_NZ_CP015137	4707286	C	T
IPO3337	yes	NZ_CP016928_vs_NZ_CP015137	4707286	C	T
IPO3337	yes	NZ_CP016928_vs_NZ_CP015137	4711643	T	C
IFB0099	yes	NZ_CP024711_vs_NZ_CP015137	4795328	GCCCCCCG	GCCCCCG
IFB00223	no	NZ_CP024710_vs_NZ_CP015137	4796060	G	A
IPO3337	yes	NZ_CP016928_vs_NZ_CP015137	4797410	G	C
IPO3337	yes	NZ_CP016928_vs_NZ_CP015137	4797417	T	C
IPO3337	yes	NZ_CP016928_vs_NZ_CP015137	4797450	T	A
IPO3337	yes	NZ_CP016928_vs_NZ_CP015137	4797455	GG	AT
IPO3337	yes	NZ_CP016928_vs_NZ_CP015137	4797470	C	T
IPO3337	yes	NZ_CP016928_vs_NZ_CP015137	4797490	T	C
IPO3337	yes	NZ_CP016928_vs_NZ_CP015137	4797530	G	T
IPO3337	yes	NZ_CP016928_vs_NZ_CP015137	4797558	C	T
IPO3337	yes	NZ_CP016928_vs_NZ_CP015137	4797569	C	T
IPO3337	yes	NZ_CP016928_vs_NZ_CP015137	4797574	G	C
IPO3337	yes	NZ_CP016928_vs_NZ_CP015137	4797588	A	T
IPO3337	yes	NZ_CP016928_vs_NZ_CP015137	4797592	GT	GCG
IPO3337	yes	NZ_CP016928_vs_NZ_CP015137	4797597	CCGG	CG
IPO3337	yes	NZ_CP016928_vs_NZ_CP015137	4797601	CG	CTG
IPO3337	yes	NZ_CP016928_vs_NZ_CP015137	4797616	CGG	CG
IPO3337	yes	NZ_CP016928_vs_NZ_CP015137	4797638	ACC	AC
IPO3337	yes	NZ_CP016928_vs_NZ_CP015137	4797644	CC	CCGCCCGCTC
IPO3337	yes	NZ_CP016928_vs_NZ_CP015137	4797654	T	C
IPO3337	yes	NZ_CP016928_vs_NZ_CP015137	4797666	G	T
IPO3337	yes	NZ_CP016928_vs_NZ_CP015137	4797725	T	C
IPO3337	yes	NZ_CP016928_vs_NZ_CP015137	4797731	A	C
IPO3337	yes	NZ_CP016928_vs_NZ_CP015137	4797779	G	A
IPO3337	yes	NZ_CP016928_vs_NZ_CP015137	4797791	C	G
IPO3337	yes	NZ_CP016928_vs_NZ_CP015137	4797831	TG	CC
IPO3337	yes	NZ_CP016928_vs_NZ_CP015137	4797837	G	C
IPO3337	yes	NZ_CP016928_vs_NZ_CP015137	4797869	C	G
IPO3337	yes	NZ_CP016928_vs_NZ_CP015137	4797875	T	C
IPO3337	yes	NZ_CP016928_vs_NZ_CP015137	4797893	A	G
IPO3337	yes	NZ_CP016928_vs_NZ_CP015137	4797935	A	C
IPO3337	yes	NZ_CP016928_vs_NZ_CP015137	4797941	G	C
IPO3337	yes	NZ_CP016928_vs_NZ_CP015137	4797947	G	A
IPO3337	yes	NZ_CP016928_vs_NZ_CP015137	4797971	C	A
IPO3337	yes	NZ_CP016928_vs_NZ_CP015137	4797993	C	T
IPO3337	yes	NZ_CP016928_vs_NZ_CP015137	4797999	C	T
IPO3337	yes	NZ_CP016928_vs_NZ_CP015137	4798020	T	C
IPO3337	yes	NZ_CP016928_vs_NZ_CP015137	4798030	T	C
IPO3337	yes	NZ_CP016928_vs_NZ_CP015137	4798055	A	G
IPO3337	yes	NZ_CP016928_vs_NZ_CP015137	4798084	T	G
IPO3337	yes	NZ_CP016928_vs_NZ_CP015137	4798107	TA	TAAA
IPO3337	yes	NZ_CP016928_vs_NZ_CP015137	4798110	AG	ACG
IPO3337	yes	NZ_CP016928_vs_NZ_CP015137	4798113	CTGC	CC
IPO3337	yes	NZ_CP016928_vs_NZ_CP015137	4798120	CGC	CC
IPO3337	yes	NZ_CP016928_vs_NZ_CP015137	4798136	CG	GC
IPO3337	yes	NZ_CP016928_vs_NZ_CP015137	4798151	CC	GT
IPO3337	yes	NZ_CP016928_vs_NZ_CP015137	4798158	GA	CC
IPO3337	yes	NZ_CP016928_vs_NZ_CP015137	4798186	CTG	CG
IPO3337	yes	NZ_CP016928_vs_NZ_CP015137	4798189	CC	CGC
IPO3337	yes	NZ_CP016928_vs_NZ_CP015137	4798205	GTT	CCG
IPO3337	yes	NZ_CP016928_vs_NZ_CP015137	4798214	TC	CG
IPO3337	yes	NZ_CP016928_vs_NZ_CP015137	4798235	G	A
IPO3337	yes	NZ_CP016928_vs_NZ_CP015137	4798256	CGTG	TACC
IPO3337	yes	NZ_CP016928_vs_NZ_CP015137	4798293	G	C
IPO3337	yes	NZ_CP016928_vs_NZ_CP015137	4798299	GTC	CCG
IPO3337	yes	NZ_CP016928_vs_NZ_CP015137	4798307	CGCAGAGA	CA
IPO3337	yes	NZ_CP016928_vs_NZ_CP015137	4798330	CG	AC
IPO3337	yes	NZ_CP016928_vs_NZ_CP015137	4798337	G	A
IPO3337	yes	NZ_CP016928_vs_NZ_CP015137	4798368	C	G
IPO3337	yes	NZ_CP016928_vs_NZ_CP015137	4798395	T	C
IPO3337	yes	NZ_CP016928_vs_NZ_CP015137	4798399	ACT	AGCAGCG
IPO3337	yes	NZ_CP016928_vs_NZ_CP015137	4798420	TC	TCTCCC
IPO3337	yes	NZ_CP016928_vs_NZ_CP015137	4798424	CGC	CC
IPO3337	yes	NZ_CP016928_vs_NZ_CP015137	4798429	T	C
IPO3337	yes	NZ_CP016928_vs_NZ_CP015137	4798443	CC	CGTCGC
IPO3337	yes	NZ_CP016928_vs_NZ_CP015137	4798448	CGTC	CC
IPO3337	yes	NZ_CP016928_vs_NZ_CP015137	4798454	CAGTTTG	CG
IPO3337	yes	NZ_CP016928_vs_NZ_CP015137	4798498	G	C
IPO3337	yes	NZ_CP016928_vs_NZ_CP015137	4798503	AA	TG
IPO3337	yes	NZ_CP016928_vs_NZ_CP015137	4798529	G	A
IPO3337	yes	NZ_CP016928_vs_NZ_CP015137	4798579	GACC	GC
IPO3337	yes	NZ_CP016928_vs_NZ_CP015137	4798600	CG	CCTG
IPO3337	yes	NZ_CP016928_vs_NZ_CP015137	4798603	CCGT	CT
IPO3337	yes	NZ_CP016928_vs_NZ_CP015137	4798632	CA	CTGA
IPO3337	yes	NZ_CP016928_vs_NZ_CP015137	4798639	CCGA	CGCCC
IPO3337	yes	NZ_CP016928_vs_NZ_CP015137	4798682	CGC	CC
IPO3337	yes	NZ_CP016928_vs_NZ_CP015137	4798702	T	C
IPO3337	yes	NZ_CP016928_vs_NZ_CP015137	4798718	CATGTC	CGA
IPO3337	yes	NZ_CP016928_vs_NZ_CP015137	4798728	GTCAGG	GCG
IPO3337	yes	NZ_CP016928_vs_NZ_CP015137	4798816	TAC	TC
IPO3337	yes	NZ_CP016928_vs_NZ_CP015137	4798848	GC	GCAC
IPO3337	yes	NZ_CP016928_vs_NZ_CP015137	4798850	GAC	GC
IPO3337	yes	NZ_CP016928_vs_NZ_CP015137	4798869	CG	CAG
IPO3337	yes	NZ_CP016928_vs_NZ_CP015137	4798872	CC	GT
IPO3337	yes	NZ_CP016928_vs_NZ_CP015137	4798878	TC	CG
IPO3337	yes	NZ_CP016928_vs_NZ_CP015137	4798899	CG	GT
IPO3337	yes	NZ_CP016928_vs_NZ_CP015137	4798905	GT	TG
IPO3337	yes	NZ_CP016928_vs_NZ_CP015137	4798930	T	C
IPO3337	yes	NZ_CP016928_vs_NZ_CP015137	4798935	GCG	GCCG
IPO3337	yes	NZ_CP016928_vs_NZ_CP015137	4798960	T	A
IPO3337	yes	NZ_CP016928_vs_NZ_CP015137	4798987	CGG	CG
IPO3337	yes	NZ_CP016928_vs_NZ_CP015137	4799043	C	T
IPO3337	yes	NZ_CP016928_vs_NZ_CP015137	4799056	GCC	GC
IPO3337	yes	NZ_CP016928_vs_NZ_CP015137	4799067	GTC	GC
IPO3337	yes	NZ_CP016928_vs_NZ_CP015137	4799099	GCC	GCCC
IPO3337	yes	NZ_CP016928_vs_NZ_CP015137	4799127	GAC	GC
IPO3337	yes	NZ_CP016928_vs_NZ_CP015137	4799196	C	T
IPO3337	yes	NZ_CP016928_vs_NZ_CP015137	4799216	C	T
IPO3337	yes	NZ_CP016928_vs_NZ_CP015137	4799232	A	G
IPO3337	yes	NZ_CP016928_vs_NZ_CP015137	4799243	CG	GC
IPO3337	yes	NZ_CP016928_vs_NZ_CP015137	4799264	C	T
IPO3337	yes	NZ_CP016928_vs_NZ_CP015137	4799274	G	T
IPO3337	yes	NZ_CP016928_vs_NZ_CP015137	4799305	GC	CG
IPO3337	yes	NZ_CP016928_vs_NZ_CP015137	4799329	GC	AG
IPO3337	yes	NZ_CP016928_vs_NZ_CP015137	4799339	T	C
IPO3337	yes	NZ_CP016928_vs_NZ_CP015137	4799413	TGC	CAG
IPO3337	yes	NZ_CP016928_vs_NZ_CP015137	4799477	C	G
IPO3337	yes	NZ_CP016928_vs_NZ_CP015137	4799506	T	C
IPO3337	yes	NZ_CP016928_vs_NZ_CP015137	4799516	C	A
IPO3337	yes	NZ_CP016928_vs_NZ_CP015137	4799523	C	T
IPO3337	yes	NZ_CP016928_vs_NZ_CP015137	4799536	T	G
IPO3337	yes	NZ_CP016928_vs_NZ_CP015137	4799554	A	G
IPO3337	yes	NZ_CP016928_vs_NZ_CP015137	4799590	TG	CA
IPO3337	yes	NZ_CP016928_vs_NZ_CP015137	4799633	G	C
IPO3337	yes	NZ_CP016928_vs_NZ_CP015137	4799712	GT	CC
IPO3337	yes	NZ_CP016928_vs_NZ_CP015137	4799754	G	A
IPO3337	yes	NZ_CP016928_vs_NZ_CP015137	4799798	A	G
IPO3337	yes	NZ_CP016928_vs_NZ_CP015137	4799804	GC	CG
IPO3337	yes	NZ_CP016928_vs_NZ_CP015137	4799810	C	G
IPO3337	yes	NZ_CP016928_vs_NZ_CP015137	4799840	G	C
IPO3337	yes	NZ_CP016928_vs_NZ_CP015137	4799845	A	C
IPO3337	yes	NZ_CP016928_vs_NZ_CP015137	4799872	TCG	TCCG
IPO3337	yes	NZ_CP016928_vs_NZ_CP015137	4799891	CC	GT
IPO3337	yes	NZ_CP016928_vs_NZ_CP015137	4799921	G	A
IPO3337	yes	NZ_CP016928_vs_NZ_CP015137	4799974	G	T
IPO3337	yes	NZ_CP016928_vs_NZ_CP015137	4800023	A	G
IPO3337	yes	NZ_CP016928_vs_NZ_CP015137	4800052	T	G
IPO3337	yes	NZ_CP016928_vs_NZ_CP015137	4800106	C	T
IPO3337	yes	NZ_CP016928_vs_NZ_CP015137	4800114	TT	CG
IPO3337	yes	NZ_CP016928_vs_NZ_CP015137	4800126	G	C
IPO3337	yes	NZ_CP016928_vs_NZ_CP015137	4800144	T	G
IPO3337	yes	NZ_CP016928_vs_NZ_CP015137	4800162	G	C
IPO3337	yes	NZ_CP016928_vs_NZ_CP015137	4800167	CG	GC
IPO3337	yes	NZ_CP016928_vs_NZ_CP015137	4800175	CGG	TTA
IPO3337	yes	NZ_CP016928_vs_NZ_CP015137	4800185	T	C
IPO3337	yes	NZ_CP016928_vs_NZ_CP015137	4800190	C	G
IPO3337	yes	NZ_CP016928_vs_NZ_CP015137	4800204	T	A
IPO3337	yes	NZ_CP016928_vs_NZ_CP015137	4800209	CGTGCCGCTGTTGTCCAGCCCGTCCGCCGTCACGCTCAGCGTGTCGCCCGCCATCACTCCCCGGTTGGCCGTCTGCCCCGCCTGTACCGTCAGCGCGCCCCCGGCCAGCAGCGACCCGCTATTGTCCAGTTGCGTCTGCGCCTGCACCGTCAGCGTCCCGTCCGCCGACAGCGT	CT
IPO3337	yes	NZ_CP016928_vs_NZ_CP015137	4800383	GC	GAC
IPO3337	yes	NZ_CP016928_vs_NZ_CP015137	4800387	C	G
IPO3337	yes	NZ_CP016928_vs_NZ_CP015137	4800399	GTG	GG
IPO3337	yes	NZ_CP016928_vs_NZ_CP015137	4800427	CG	CTG
IPO3337	yes	NZ_CP016928_vs_NZ_CP015137	4800429	CTC	CC
IPO3337	yes	NZ_CP016928_vs_NZ_CP015137	4800433	CCGT	CT
IPO3337	yes	NZ_CP016928_vs_NZ_CP015137	4800441	CG	CTG
IPO3337	yes	NZ_CP016928_vs_NZ_CP015137	4800453	TCAG	ATGC
IPO3337	yes	NZ_CP016928_vs_NZ_CP015137	4800473	TTCA	GAGT
IPO3337	yes	NZ_CP016928_vs_NZ_CP015137	4800481	T	G
IPO3337	yes	NZ_CP016928_vs_NZ_CP015137	4800506	A	G
IPO3337	yes	NZ_CP016928_vs_NZ_CP015137	4800518	C	G
IPO3337	yes	NZ_CP016928_vs_NZ_CP015137	4800557	C	G
IPO3337	yes	NZ_CP016928_vs_NZ_CP015137	4800566	A	G
IPO3337	yes	NZ_CP016928_vs_NZ_CP015137	4800589	GACC	GC
IPO3337	yes	NZ_CP016928_vs_NZ_CP015137	4800615	C	G
IPO3337	yes	NZ_CP016928_vs_NZ_CP015137	4800644	CAC	CC
IPO3337	yes	NZ_CP016928_vs_NZ_CP015137	4800665	GCTC	GC
IPO3337	yes	NZ_CP016928_vs_NZ_CP015137	4800672	AGC	GTG
IPO3337	yes	NZ_CP016928_vs_NZ_CP015137	4800701	TAC	TCAGC
IPO3337	yes	NZ_CP016928_vs_NZ_CP015137	4800727	TC	TTACCGC
IPO3337	yes	NZ_CP016928_vs_NZ_CP015137	4800785	CT	CGT
IPO3337	yes	NZ_CP016928_vs_NZ_CP015137	4800788	G	C
IPO3337	yes	NZ_CP016928_vs_NZ_CP015137	4800795	TTGC	TC
IPO3337	yes	NZ_CP016928_vs_NZ_CP015137	4800799	TCA	TCCA
IPO3337	yes	NZ_CP016928_vs_NZ_CP015137	4800813	GTGAC	GC
IPO3337	yes	NZ_CP016928_vs_NZ_CP015137	4800837	CAGCGG	CG
IPO3337	yes	NZ_CP016928_vs_NZ_CP015137	4800845	GCCC	GC
IPO3337	yes	NZ_CP016928_vs_NZ_CP015137	4800864	TT	TCC
IPO3337	yes	NZ_CP016928_vs_NZ_CP015137	4800869	GCG	GTCTGG
IPO3337	yes	NZ_CP016928_vs_NZ_CP015137	4800883	C	G
IPO3337	yes	NZ_CP016928_vs_NZ_CP015137	4800903	CC	CTGC
IPO3337	yes	NZ_CP016928_vs_NZ_CP015137	4800910	CCG	CTGCAG
IPO3337	yes	NZ_CP016928_vs_NZ_CP015137	4800923	GCT	GT
IPO3337	yes	NZ_CP016928_vs_NZ_CP015137	4800935	CG	CGACAG
IPO3337	yes	NZ_CP016928_vs_NZ_CP015137	4800939	TCG	TG
IPO3337	yes	NZ_CP016928_vs_NZ_CP015137	4800944	C	G
IPO3337	yes	NZ_CP016928_vs_NZ_CP015137	4801018	GG	GCCG
IPO3337	yes	NZ_CP016928_vs_NZ_CP015137	4801022	A	G
IPO3337	yes	NZ_CP016928_vs_NZ_CP015137	4801063	C	A
IPO3337	yes	NZ_CP016928_vs_NZ_CP015137	4801075	T	C
IPO3337	yes	NZ_CP016928_vs_NZ_CP015137	4801085	CC	CTGTTGCGTCTGCGCCGTCACCTGC
IPO3337	yes	NZ_CP016928_vs_NZ_CP015137	4801093	CC	CTC
IPO3337	yes	NZ_CP016928_vs_NZ_CP015137	4801118	AC	AGCC
IPO3337	yes	NZ_CP016928_vs_NZ_CP015137	4801149	GC	GTCAGCGCGCC
IPO3337	yes	NZ_CP016928_vs_NZ_CP015137	4801247	C	G
IPO3337	yes	NZ_CP016928_vs_NZ_CP015137	4801339	C	T
IFB00223	no	NZ_CP024710_vs_NZ_CP015137	4826699	GCCCCCCG	GCCCCCG
IFB00223	no	NZ_CP024710_vs_NZ_CP015137	4910564	ACA	AA
IFB00223	no	NZ_CP024710_vs_NZ_CP015137	4910568	AGC	AC
IFB00223	no	NZ_CP024710_vs_NZ_CP015137	4913879	AATA	AA
IFB00223	no	NZ_CP024710_vs_NZ_CP015137	4913931	AGG	AG
IFB00223	no	NZ_CP024710_vs_NZ_CP015137	4914640	AT	ACT
IFB00223	no	NZ_CP024710_vs_NZ_CP015137	4914928	GCC	GCCC
IFB00223	no	NZ_CP024710_vs_NZ_CP015137	4915522	TCA	TCCA
IFB00223	no	NZ_CP024710_vs_NZ_CP015137	4915597	ACC	AC
IFB00223	no	NZ_CP024710_vs_NZ_CP015137	4918770	TCC	TCCC
