# Supplementary material for: A natural single nucleotide mutation in the small regulatory RNA ArcZ of Dickeya solani switches off the antimicrobial activities against yeast and bacteria
Source: PLoS Genet. 2023 Apr 27;19(4):e1010725. doi: 10.1371/journal.pgen.1010725 (PMC10168573; doi:10.1371/journal.pgen.1010725)
Supplement: S3 Table — (XLSX) [file pgen.1010725.s009.xlsx]

## Sheet: ArcZ D s0432-1 prediction
Rank	CopraRNA p-value	CopraRNA fdr value	Locus Tag	Gene Name	Energy [kcal/mol]	IntaRNA p-value	PositionmRNA	Position sRNA	Annotation	target within gene
1	0	0	bjd21_rs04105	N/A	-23.39	0.000000	104 -- 129	5 -- 30	dihydrodipicolinate synthase
2	1.171e-07	0.0002216	bjd21_rs03190	N/A	-21.84	0.000010	12 -- 26	6 -- 20	Permease for cytosine/purine
3	7.123e-07	0.0008989	bjd21_rs17475	N/A	-20.53	0.000095	151 -- 163	2 -- 14	alpha/beta hydrolase
4	1.255e-06	0.0009613	bjd21_rs12655	rbsA	-19.27	0.000499	50 -- 63	2 -- 15	ribose ABC transporter ATP-binding protein RbsA
5	1.27e-06	0.0009613	bjd21_rs10020	srlR	-19.70	0.000297	225 -- 249	2 -- 28	DeoR family transcriptional repressor
6	8.071e-06	0.005093	bjd21_rs01285	N/A	-18.58	0.001065	183 -- 195	2 -- 14	cytosolic glycerophosphodiester phosphodiesterase
7	1.605e-05	0.007642	bjd21_rs08505	N/A	-11.45	0.147071	235 -- 248	2 -- 14	transporter substrate-binding domain-containing protein
8	1.615e-05	0.007642	bjd21_rs10570	elbB	-19.51	0.000374	1 -- 15	1 -- 15	isoprenoid biosynthesis glyoxalase ElbB
9	2.752e-05	0.01103	bjd21_rs21230	sapB	-18.69	0.000953	178 -- 194	2 -- 19	putrescine ABC transporter permease SapB
10	2.989e-05	0.01103	bjd21_rs14380	N/A	-18.81	0.000838	51 -- 84	1 -- 30	PatA/PatG family cyanobactin maturation protease
11	3.205e-05	0.01103	bjd21_rs03995	N/A	-19.14	0.000584	1 -- 15	7 -- 21	manganese/iron ABC transporter ATP-binding protein
12	4.41e-05	0.01391	bjd21_rs00460	sctL	-19.75	0.000277	181 -- 195	1 -- 15	type III secretion system stator protein SctL
13	4.86e-05	0.01407	bjd21_rs12140	N/A	-20.58	0.000088	61 -- 77	4 -- 20	GNAT family N-acetyltransferase
14	5.201e-05	0.01407	bjd21_rs18325	trmJ	-16.84	0.005319	111 -- 140	1 -- 30	tRNA (cytosine(32)/uridine(32)-2'-O)-methyltransferase TrmJ
15	9.844e-05	0.02485	bjd21_rs11575	N/A	-16.92	0.004977	40 -- 69	4 -- 28	glutathione ABC transporter substrate-binding protein
16	0.0001232	0.02916	bjd21_rs13045	N/A	-19.40	0.000430	213 -- 237	4 -- 30	MHS family MFS transporter
17	0.0001672	0.03723	bjd21_rs04255	gcpJ	-17.01	0.004623	157 -- 171	1 -- 15	sensor domain-containing diguanylate cyclase
18	0.0001946	0.04094	bjd21_rs14335	ppiA	-17.55	0.002893	16 -- 27	4 -- 15	peptidylprolyl isomerase A
19	0.0002863	0.05677	bjd21_rs05350	vgrG	-15.76	0.012169	179 -- 189	1 -- 11	type VI secretion system tip protein VgrG	BJD21_RS05355
20	0.0003054	0.05677	bjd21_rs18875	N/A	-15.20	0.018009	154 -- 166	2 -- 14	transporter substrate-binding domain-containing protein
21	0.0003149	0.05677	bjd21_rs17600	N/A	-16.17	0.008999	177 -- 192	3 -- 17	ankyrin repeat domain-containing protein
22	0.000347	0.05971	bjd21_rs13175	bcsD	-11.58	0.138992	77 -- 97	8 -- 30	Cellulose synthase subunit D	BJD21_RS13170
23	0.0003935	0.06477	bjd21_rs09360	lexA	-15.89	0.011067	196 -- 220	7 -- 30	transcriptional repressor LexA
24	0.0004263	0.06725	bjd21_rs04910	N/A	-9.96	0.274476	169 -- 180	2 -- 13	ABC transporter permease subunit
25	0.0005124	0.07759	bjd21_rs20970	sufC	-18.11	0.001713	116 -- 132	5 -- 21	Fe-S cluster assembly ATPase SufC
26	0.0005698	0.08297	bjd21_rs16045	ppdD	-17.01	0.004607	179 -- 192	3 -- 17	prepilin peptidase-dependent pilin
27	0.0006731	0.09438	bjd21_rs04080	N/A	-14.06	0.037289	164 -- 184	7 -- 30	ABC transporter ATP-binding protein
28	0.0007001	0.09466	bjd21_rs15240	N/A	-15.70	0.012664	181 -- 191	5 -- 15	alpha/beta hydrolase
29	0.0007316	0.09491	bjd21_rs21775	N/A	-16.12	0.009350	57 -- 66	2 -- 11	Derived by automated computational analysis using gene prediction method: GeneMarkS-2+.
30	0.0007521	0.09491	bjd21_rs10845	aroQ	-15.56	0.014010	154 -- 190	2 -- 30	type II 3-dehydroquinate dehydratase
31	0.0007999	0.09769	bjd21_rs19645	pecT	-15.92	0.010863	151 -- 160	6 -- 15	transcriptional regulator PecT
32	0.0009741	0.1152	bjd21_rs09650	ahpF	-15.83	0.011569	180 -- 194	4 -- 18	alkyl hydroperoxide reductase subunit F
33	0.001188	0.1355	bjd21_rs10800	rng	-16.44	0.007324	68 -- 82	1 -- 14	ribonuclease G
34	0.001244	0.1355	bjd21_rs09645	N/A	-15.85	0.011401	260 -- 277	7 -- 24	DUF1868 domain-containing protein
35	0.001252	0.1355	bjd21_rs00040	N/A	-10.68	0.206541	215 -- 237	9 -- 29	replication endonuclease
36	0.001326	0.1395	bjd21_rs13380	N/A	-13.90	0.041023	4 -- 17	2 -- 15	tRNA (cytidine(34)-2'-O)-methyltransferase
37	0.00157	0.1566	bjd21_rs00440	hrpA	-15.77	0.012079	62 -- 72	2 -- 12	Derived by automated computational analysis using gene prediction method: Protein Homology.
38	0.00161	0.1566	bjd21_rs17540	N/A	-14.42	0.029797	194 -- 222	1 -- 30	YbdD/YjiX family protein
39	0.001613	0.1566	bjd21_rs10685	N/A	-12.91	0.071623	95 -- 115	2 -- 26	calcium/sodium antiporter
40	0.001684	0.157	bjd21_rs15555	robA	-13.46	0.052901	127 -- 140	2 -- 19	MDR efflux pump AcrAB transcriptional activator RobA
41	0.001701	0.157	bjd21_rs02790	N/A	-15.49	0.014702	27 -- 45	8 -- 30	DUF418 family protein
42	0.001879	0.169	bjd21_rs11800	vfmX	-12.36	0.094948	180 -- 196	1 -- 15	DUF2807 domain-containing protein
43	0.001928	0.169	bjd21_rs05365	N/A	-18.89	0.000770	127 -- 149	4 -- 27	ABC transporter substrate-binding protein
44	0.001964	0.169	bjd21_rs11060	N/A	-13.91	0.040632	231 -- 241	4 -- 14	heavy metal response regulator transcription factor
45	0.002069	0.1713	bjd21_rs19210	gspF	-14.60	0.026616	228 -- 242	1 -- 14	type II secretion system inner membrane protein GspF
46	0.002081	0.1713	bjd21_rs03925	N/A	-15.36	0.016091	272 -- 285	2 -- 15	amino acid ABC transporter ATP-binding protein
47	0.002737	0.2204	bjd21_rs08015	N/A	-11.88	0.120315	272 -- 299	4 -- 30	Dyp-type peroxidase
48	0.002857	0.2223	bjd21_rs08900	N/A	-15.55	0.014139	35 -- 58	6 -- 30	DNA polymerase III subunit psi
49	0.002878	0.2223	bjd21_rs21095	N/A	-15.01	0.020389	252 -- 265	7 -- 20	glycine zipper 2TM domain-containing protein
50	0.003028	0.2282	bjd21_rs07950	ptsI	-15.64	0.013230	17 -- 28	8 -- 19	phosphoenolpyruvate-protein phosphotransferase PtsI
51	0.003099	0.2282	bjd21_rs21585	N/A	-16.00	0.010202	6 -- 17	7 -- 18	recombinase family protein
52	0.003134	0.2282	bjd21_rs00025	N/A	-14.66	0.025616	177 -- 191	6 -- 29	phage tail protein
53	0.003199	0.2285	bjd21_rs19665	nuoE	-15.98	0.010382	193 -- 225	6 -- 29	NADH-quinone oxidoreductase subunit NuoE
54	0.003344	0.2344	bjd21_rs21550	N/A	-13.21	0.060791	267 -- 277	4 -- 14	Derived by automated computational analysis using gene prediction method: Protein Homology.
55	0.00344	0.2368	bjd21_rs15740	djlA	-13.45	0.053156	195 -- 218	1 -- 26	co-chaperone DjlA
56	0.003699	0.2465	bjd21_rs04990	N/A	-15.77	0.012081	178 -- 193	2 -- 18	lactate utilization protein C
57	0.003724	0.2465	bjd21_rs09600	cadR	-15.12	0.018936	219 -- 246	2 -- 28	Cd(II)/Pb(II)-responsive transcriptional regulator
58	0.003776	0.2465	bjd21_rs03790	virB11	-16.35	0.007843	1 -- 14	1 -- 14	P-type DNA transfer ATPase VirB11
59	0.003948	0.2493	bjd21_rs09420	N/A	-14.93	0.021536	248 -- 276	2 -- 30	transcriptional regulator
60	0.00395	0.2493	bjd21_rs19225	gspI	-13.71	0.045835	205 -- 216	3 -- 14	type II secretion system minor pseudopilin GspI
61	0.004103	0.2547	bjd21_rs02585	cydC	-15.23	0.017595	179 -- 192	2 -- 15	cysteine/glutathione ABC transporter ATP-binding protein/permease CydC
62	0.00423	0.2583	bjd21_rs17745	tyrA	-14.45	0.029407	168 -- 195	1 -- 30	bifunctional chorismate mutase/prephenate dehydrogenase
63	0.004406	0.2635	bjd21_rs13330	N/A	-13.59	0.048963	141 -- 167	4 -- 27	methyl-accepting chemotaxis protein
64	0.004454	0.2635	bjd21_rs01535	N/A	-15.65	0.013184	260 -- 276	8 -- 23	SgcJ/EcaC family oxidoreductase
65	0.005421	0.3086	bjd21_rs02445	hisA	-14.65	0.025845	51 -- 63	8 -- 20	1-(5-phosphoribosyl)-5-[(5- phosphoribosylamino)methylideneamino]imidazole-4- carboxamide isomerase
66	0.005437	0.3086	bjd21_rs00470	N/A	-18.09	0.001748	20 -- 49	2 -- 30	alpha/beta fold hydrolase
67	0.005538	0.3086	bjd21_rs08650	N/A	-15.45	0.015127	268 -- 292	1 -- 28	TOBE domain-containing protein
68	0.005542	0.3086	bjd21_rs05695	modA	-15.68	0.012863	256 -- 284	1 -- 30	molybdate ABC transporter substrate-binding protein
69	0.005774	0.3168	bjd21_rs10815	mreC	-14.28	0.032574	192 -- 223	5 -- 29	rod shape-determining protein MreC
70	0.006113	0.3306	bjd21_rs01345	N/A	-14.62	0.026301	250 -- 270	6 -- 31	HlyD family type I secretion periplasmic adaptor subunit
71	0.006228	0.3321	bjd21_rs00985	N/A	-15.62	0.013471	43 -- 60	1 -- 19	pectate lyase
72	0.006503	0.3419	bjd21_rs08895	rsmC	-14.57	0.027229	139 -- 162	8 -- 29	16S rRNA (guanine(1207)-N(2))-methyltransferase RsmC
73	0.006826	0.3453	bjd21_rs07500	trmB	-13.91	0.040839	17 -- 41	8 -- 31	tRNA (guanosine(46)-N7)-methyltransferase TrmB
74	0.006927	0.3453	bjd21_rs21220	sapD	-13.95	0.039690	267 -- 286	7 -- 28	peptide ABC transporter ATP-binding protein SapD
75	0.006941	0.3453	bjd21_rs20685	ifaR	-12.75	0.077652	287 -- 298	4 -- 15	LacI family transcriptional regulator
76	0.006946	0.3453	bjd21_rs04450	phnP	-16.37	0.007692	4 -- 24	1 -- 20	phosphonate metabolism protein PhnP
77	0.007022	0.3453	bjd21_rs16060	ampD	-10.23	0.247042	236 -- 258	6 -- 30	1 6-anhydro-N-acetylmuramyl-L-alanine amidase AmpD
78	0.008001	0.3884	bjd21_rs20090	N/A	-19.26	0.000506	182 -- 193	2 -- 13	glycoside hydrolase family 104 protein
79	0.008512	0.3925	bjd21_rs02760	N/A	-14.24	0.033468	288 -- 299	1 -- 12	methionine ABC transporter ATP-binding protein
80	0.008616	0.3925	bjd21_rs01410	N/A	-13.99	0.038751	135 -- 150	3 -- 18	DUF3313 domain-containing protein
81	0.008657	0.3925	bjd21_rs02835	fghA	-13.10	0.064663	31 -- 43	4 -- 15	S-formylglutathione hydrolase
82	0.008757	0.3925	bjd21_rs15490	N/A	-13.38	0.055344	223 -- 233	1 -- 11	IclR family transcriptional regulator
83	0.008808	0.3925	bjd21_rs19580	N/A	-14.01	0.038462	215 -- 225	2 -- 12	TIGR01777 family oxidoreductase
84	0.008845	0.3925	bjd21_rs07010	N/A	-13.47	0.052492	231 -- 256	4 -- 28	GNAT family N-acetyltransferase
85	0.008865	0.3925	bjd21_rs12780	dtd	-16.63	0.006302	33 -- 60	4 -- 31	D-aminoacyl-tRNA deacylase
86	0.008953	0.3925	bjd21_rs08515	N/A	-13.73	0.045364	13 -- 27	1 -- 14	Derived by automated computational analysis using gene prediction method: Protein Homology.
87	0.009027	0.3925	bjd21_rs08995	pnp	-14.01	0.038361	151 -- 167	4 -- 21	polyribonucleotide nucleotidyltransferase
88	0.009122	0.3925	bjd21_rs06425	menF	-15.47	0.014942	67 -- 81	1 -- 14	isochorismate synthase MenF
89	0.0093	0.3956	bjd21_rs02885	N/A	-15.00	0.020507	275 -- 287	3 -- 15	sugar transporter
90	0.009684	0.4067	bjd21_rs10050	N/A	-16.94	0.004880	1 -- 35	2 -- 30	LysE/ArgO family amino acid transporter
91	0.009892	0.4067	bjd21_rs08635	N/A	-14.11	0.036177	189 -- 197	3 -- 11	Na+/H+ antiporter
92	0.01014	0.4067	bjd21_rs18725	tusE	-17.37	0.003385	20 -- 47	7 -- 30	sulfurtransferase TusE
93	0.01019	0.4067	bjd21_rs01605	rsxG	-15.02	0.020341	192 -- 213	8 -- 27	electron transport complex subunit RsxG
94	0.01029	0.4067	bjd21_rs07115	N/A	-14.56	0.027340	4 -- 16	3 -- 14	YcaO-like family protein
95	0.01039	0.4067	bjd21_rs02570	lrp	-13.75	0.044834	173 -- 181	1 -- 9	leucine-responsive transcriptional regulator Lrp
96	0.01048	0.4067	bjd21_rs07905	tehB	-13.63	0.047903	278 -- 292	1 -- 15	SAM-dependent methyltransferase TehB
97	0.01052	0.4067	bjd21_rs07965	N/A	-13.08	0.065286	2 -- 25	5 -- 28	enoyl-CoA hydratase-related protein
98	0.01075	0.4067	bjd21_rs14945	rsgA	-12.21	0.102716	244 -- 257	7 -- 19	small ribosomal subunit biogenesis GTPase RsgA
99	0.01082	0.4067	bjd21_rs09325	N/A	-11.04	0.176524	216 -- 226	5 -- 15	phage holin family protein
100	0.01082	0.4067	bjd21_rs02565	N/A	-13.50	0.051642	141 -- 153	2 -- 14	DNA translocase FtsK
101	0.01085	0.4067	bjd21_rs03225	N/A	-15.51	0.014487	175 -- 186	3 -- 14	MFS transporter
102	0.01103	0.4095	bjd21_rs18935	N/A	-14.48	0.028693	166 -- 175	6 -- 15	ABC transporter substrate-binding protein
103	0.01132	0.4145	bjd21_rs19735	hybA	-13.26	0.059148	137 -- 168	6 -- 30	hydrogenase 2 operon protein HybA
104	0.01138	0.4145	bjd21_rs04130	N/A	-14.31	0.032019	229 -- 249	7 -- 28	alginate lyase family protein
105	0.01163	0.4194	bjd21_rs04740	fdhF	-14.20	0.034231	18 -- 44	7 -- 31	formate dehydrogenase subunit alpha
106	0.01193	0.4228	bjd21_rs20490	N/A	-13.00	0.068253	119 -- 132	1 -- 13	glucan biosynthesis protein G
107	0.01195	0.4228	bjd21_rs17065	rcsF	-14.22	0.033824	269 -- 281	8 -- 20	Rcs stress response system protein RcsF
108	0.01229	0.4299	bjd21_rs20405	fliZ	-14.15	0.035248	273 -- 293	3 -- 20	flagella biosynthesis regulatory protein FliZ
109	0.01238	0.4299	bjd21_rs14145	N/A	-13.23	0.059985	68 -- 77	6 -- 15	MFS transporter
110	0.01282	0.4409	bjd21_rs09595	N/A	-13.05	0.066311	237 -- 255	7 -- 30	LacI family DNA-binding transcriptional regulator
111	0.01304	0.4409	bjd21_rs09345	N/A	-13.32	0.057028	258 -- 268	2 -- 12	LysR family transcriptional regulator
112	0.01305	0.4409	bjd21_rs03205	N/A	-14.16	0.034985	195 -- 217	7 -- 28	acetyl-CoA carboxylase biotin carboxylase subunit
113	0.01316	0.4409	bjd21_rs02955	mepS	-13.69	0.046265	178 -- 190	3 -- 14	bifunctional murein DD-endopeptidase/murein LD-carboxypeptidase
114	0.0136	0.4489	bjd21_rs06285	bcp	-13.09	0.064843	278 -- 290	4 -- 15	thioredoxin-dependent thiol peroxidase
115	0.01389	0.4489	bjd21_rs01470	N/A	-13.35	0.056215	274 -- 295	2 -- 19	class I SAM-dependent methyltransferase
116	0.01407	0.4489	bjd21_rs05930	N/A	-15.91	0.010904	192 -- 223	1 -- 30	type 2 GTP cyclohydrolase I
117	0.01417	0.4489	bjd21_rs12420	N/A	-10.67	0.207333	166 -- 178	7 -- 19	amino acid ABC transporter permease
118	0.01419	0.4489	bjd21_rs21610	N/A	-8.41	0.461735	243 -- 261	8 -- 28	phage tail protein
119	0.01421	0.4489	bjd21_rs02490	serC	-13.84	0.042408	70 -- 102	5 -- 28	3-phosphoserine/phosphohydroxythreonine transaminase
120	0.01425	0.4489	bjd21_rs04700	N/A	-10.31	0.239594	78 -- 93	5 -- 19	hydrogenase large subunit
121	0.01443	0.4489	bjd21_rs00670	ihfA	-12.57	0.085642	39 -- 50	1 -- 12	integration host factor subunit alpha
122	0.01495	0.4489	bjd21_rs13735	N/A	-14.65	0.025791	64 -- 94	1 -- 26	peptidylprolyl isomerase PpiC
123	0.01496	0.4489	bjd21_rs18015	dgt	-14.86	0.022548	73 -- 97	4 -- 30	dGTPase
124	0.01507	0.4489	bjd21_rs14215	greB	-14.03	0.037841	221 -- 249	6 -- 30	transcription elongation factor GreB
125	0.01514	0.4489	bjd21_rs05235	tssH	-13.30	0.057711	276 -- 298	5 -- 30	type VI secretion system ATPase TssH
126	0.01537	0.4489	bjd21_rs04320	fdnG	-12.08	0.109203	237 -- 246	2 -- 11	formate dehydrogenase-N subunit alpha
127	0.01546	0.4489	bjd21_rs12175	N/A	-13.01	0.067915	168 -- 181	3 -- 14	MFS transporter
128	0.01552	0.4489	bjd21_rs05205	N/A	-12.63	0.082810	179 -- 187	4 -- 12	SEL1-like repeat protein
129	0.01553	0.4489	bjd21_rs12445	pstA	-13.09	0.065048	66 -- 84	6 -- 29	phosphate ABC transporter permease PstA
130	0.01564	0.4489	bjd21_rs12810	spoT	-12.92	0.071264	99 -- 111	6 -- 18	bifunctional GTP diphosphokinase/guanosine-3' 5'-bis pyrophosphate 3'-pyrophosphohydrolase
131	0.01568	0.4489	bjd21_rs06105	ybeY	-12.76	0.077399	115 -- 145	6 -- 30	rRNA maturation RNase YbeY
132	0.01571	0.4489	bjd21_rs18515	N/A	-14.93	0.021539	182 -- 196	1 -- 14	VOC family protein
133	0.01589	0.4489	bjd21_rs09790	N/A	-11.50	0.143680	250 -- 264	6 -- 20	YecA family protein
134	0.016	0.4489	bjd21_rs13325	N/A	-12.36	0.095111	144 -- 151	6 -- 13	methyl-accepting chemotaxis protein
135	0.01612	0.4489	bjd21_rs01230	N/A	-14.53	0.027848	241 -- 270	5 -- 30	superoxide dismutase family protein
136	0.01614	0.4489	bjd21_rs10500	nudF	-12.70	0.079869	29 -- 43	6 -- 20	ADP-ribose diphosphatase
137	0.01639	0.4489	bjd21_rs00310	N/A	-13.26	0.059155	186 -- 196	2 -- 12	amino acid ABC transporter permease
138	0.01647	0.4489	bjd21_rs00970	N/A	-15.61	0.013587	17 -- 44	3 -- 31	Pathogenicity locus protein hrpK
139	0.01659	0.4489	bjd21_rs15055	oocV	-14.78	0.023705	186 -- 197	2 -- 13	ACP S-malonyltransferase	oocU
140	0.0166	0.4489	bjd21_rs06740	cyoB	-13.20	0.061077	142 -- 149	5 -- 12	cytochrome o ubiquinol oxidase subunit I
141	0.01703	0.4545	bjd21_rs11310	ubiB	-13.10	0.064617	203 -- 215	1 -- 14	ubiquinone biosynthesis regulatory protein kinase UbiB
142	0.01705	0.4545	bjd21_rs14455	slyD	-11.26	0.160759	167 -- 193	6 -- 31	peptidylprolyl isomerase
143	0.01737	0.4566	bjd21_rs15865	N/A	-13.69	0.046219	194 -- 215	1 -- 28	siderophore-interacting protein
144	0.01763	0.4566	bjd21_rs19680	nuoH	-13.26	0.058945	107 -- 121	6 -- 20	NADH-quinone oxidoreductase subunit NuoH
145	0.0177	0.4566	bjd21_rs09195	N/A	-15.46	0.015087	33 -- 45	7 -- 19	aldo/keto reductase
146	0.01792	0.4566	bjd21_rs16085	aceF	-12.13	0.106796	175 -- 196	1 -- 19	pyruvate dehydrogenase complex dihydrolipoyllysine-residue acetyltransferase
147	0.01821	0.4566	bjd21_rs16530	N/A	-13.52	0.051175	234 -- 249	1 -- 15	FCD domain-containing protein
148	0.01822	0.4566	bjd21_rs18240	glrR	-12.67	0.081054	270 -- 289	1 -- 21	two-component system response regulator GlrR
149	0.01825	0.4566	bjd21_rs10710	lptB	-11.62	0.136200	151 -- 163	7 -- 19	LPS export ABC transporter ATP-binding protein
150	0.0183	0.4566	bjd21_rs03580	N/A	-13.86	0.042047	140 -- 151	1 -- 12	acyl-CoA thioesterase
151	0.01846	0.4566	bjd21_rs09260	N/A	-16.53	0.006792	54 -- 88	1 -- 30	pectin lyase
152	0.01848	0.4566	bjd21_rs13030	N/A	-12.86	0.073268	184 -- 192	6 -- 14	L-fucose isomerase
153	0.01853	0.4566	bjd21_rs20945	N/A	-13.23	0.060141	90 -- 103	2 -- 15	FAD-binding oxidoreductase
154	0.01865	0.4566	bjd21_rs12670	rbsK	-13.19	0.061454	181 -- 191	5 -- 15	ribokinase
155	0.01869	0.4566	bjd21_rs13155	yhjQ	-13.97	0.039216	1 -- 12	8 -- 19	cellulose biosynthesis protein BcsQ
156	0.01887	0.457	bjd21_rs00845	tsaB	-12.37	0.094819	184 -- 230	9 -- 49	tRNA (adenosine(37)-N6)-threonylcarbamoyltransferase complex dimerization subunit type 1 TsaB
157	0.01901	0.457	bjd21_rs06690	ppiD	-13.25	0.059276	127 -- 139	3 -- 15	peptidylprolyl isomerase
158	0.01915	0.457	bjd21_rs06575	N/A	-15.08	0.019523	19 -- 33	8 -- 30	tRNA-(MS[2]IO[6]A)-hydroxylase subfamily
159	0.01919	0.457	bjd21_rs21085	N/A	-13.62	0.048127	119 -- 146	1 -- 28	DUF1289 domain-containing protein
160	0.01939	0.4589	bjd21_rs13305	livG	-13.04	0.066610	287 -- 299	1 -- 13	high-affinity branched-chain amino acid ABC transporter ATP-binding protein LivG
161	0.01955	0.4598	bjd21_rs12185	N/A	-14.31	0.031946	182 -- 194	2 -- 15	ATP-grasp domain-containing protein
162	0.01986	0.4641	bjd21_rs12245	rnz	-12.16	0.105020	22 -- 35	2 -- 15	ribonuclease Z
163	0.02032	0.4694	bjd21_rs11995	N/A	-13.42	0.054023	79 -- 98	8 -- 29	urea carboxylase-associated family protein
164	0.02035	0.4694	bjd21_rs04140	N/A	-13.19	0.061549	285 -- 295	3 -- 13	ABC transporter substrate-binding protein
165	0.02046	0.4694	bjd21_rs18135	lepA	-13.18	0.061647	54 -- 76	6 -- 27	translation elongation factor 4
166	0.02137	0.482	bjd21_rs09605	N/A	-9.80	0.291964	284 -- 290	7 -- 13	heavy metal translocating P-type ATPase
167	0.02149	0.482	bjd21_rs12850	N/A	-9.64	0.308876	1 -- 20	10 -- 30	iron-containing redox enzyme family protein
168	0.02162	0.482	bjd21_rs15470	epd	-13.01	0.067663	167 -- 196	3 -- 31	erythrose-4-phosphate dehydrogenase
169	0.02169	0.482	bjd21_rs09075	dacB	-11.60	0.137543	124 -- 131	5 -- 12	serine-type D-Ala-D-Ala carboxypeptidase
170	0.0217	0.482	bjd21_rs20015	solD	-12.93	0.070850	24 -- 50	3 -- 29	acyl carrier protein	solC
171	0.02184	0.482	bjd21_rs04760	N/A	-17.21	0.003906	71 -- 95	4 -- 29	amino acid racemase
172	0.02204	0.482	bjd21_rs13805	rffC	-13.09	0.064833	4 -- 12	1 -- 9	dTDP-4-amino-4 6-dideoxy-D-galactose acyltransferase
173	0.02204	0.482	bjd21_rs05045	N/A	-12.49	0.088846	16 -- 34	6 -- 30	ATP-binding protein
174	0.0222	0.482	bjd21_rs15005	oocL	-12.40	0.093438	117 -- 132	1 -- 15	phosphopantetheine-binding protein	oocK
175	0.02228	0.482	bjd21_rs00995	N/A	-11.70	0.131353	180 -- 197	1 -- 16	AvrE-family type 3 secretion system effector
176	0.02266	0.4874	bjd21_rs11990	N/A	-13.51	0.051382	222 -- 234	1 -- 14	ABC transporter ATP-binding protein
177	0.02342	0.5009	bjd21_rs06660	N/A	-13.63	0.048041	213 -- 232	9 -- 29	SmdB family multidrug efflux ABC transporter permease/ATP-binding protein
178	0.02376	0.5031	bjd21_rs18370	pepB	-12.99	0.068452	278 -- 293	4 -- 18	aminopeptidase PepB
179	0.02378	0.5031	bjd21_rs09530	N/A	-12.43	0.091719	1 -- 9	2 -- 10	serine acetyltransferase
180	0.02467	0.5165	bjd21_rs12990	yidA	-11.38	0.151913	151 -- 176	3 -- 28	sugar-phosphatase
181	0.02485	0.5165	bjd21_rs18185	N/A	-12.67	0.081189	1 -- 12	4 -- 15	HlyD family efflux transporter periplasmic adaptor subunit
182	0.02485	0.5165	bjd21_rs17300	N/A	-12.15	0.105529	282 -- 291	6 -- 15	pyridoxal phosphate-dependent aminotransferase
183	0.02507	0.5165	bjd21_rs16535	N/A	-12.94	0.070309	75 -- 96	2 -- 28	GNAT family N-acetyltransferase
184	0.0251	0.5165	bjd21_rs05690	modB	-12.57	0.085276	19 -- 44	1 -- 29	molybdate ABC transporter permease subunit
185	0.02534	0.5175	bjd21_rs15315	N/A	-12.58	0.085096	289 -- 298	6 -- 15	ABC transporter permease
186	0.02555	0.5175	bjd21_rs06240	N/A	-11.28	0.158907	124 -- 145	8 -- 28	M15 family metallopeptidase
187	0.02556	0.5175	bjd21_rs09380	ubiC	-9.06	0.376993	179 -- 192	3 -- 14	chorismate lyase
188	0.02583	0.5177	bjd21_rs13575	N/A	-10.95	0.183645	282 -- 290	3 -- 11	glutathione peroxidase
189	0.02585	0.5177	bjd21_rs05860	cydA	-12.40	0.093372	274 -- 285	4 -- 15	cytochrome ubiquinol oxidase subunit I
190	0.02605	0.5177	bjd21_rs13000	N/A	-8.96	0.389994	175 -- 188	3 -- 15	FadR family transcriptional regulator
191	0.02612	0.5177	bjd21_rs05650	metG	-13.14	0.062987	135 -- 155	6 -- 30	methionine--tRNA ligase
192	0.0268	0.52	bjd21_rs16855	N/A	-12.30	0.097937	167 -- 195	1 -- 30	DUF3820 family protein
193	0.02681	0.52	bjd21_rs21415	N/A	-11.68	0.132150	183 -- 194	2 -- 14	lactate utilization protein C
194	0.02692	0.52	bjd21_rs20660	N/A	-13.66	0.047259	106 -- 132	2 -- 29	phosphotransferase
195	0.027	0.52	bjd21_rs01700	trpA	-12.83	0.074480	16 -- 40	4 -- 29	tryptophan synthase subunit alpha
196	0.02703	0.52	bjd21_rs09100	ispB	-13.67	0.046843	143 -- 154	8 -- 19	octaprenyl diphosphate synthase
197	0.02743	0.52	bjd21_rs16875	N/A	-13.10	0.064389	184 -- 194	5 -- 15	PAS domain-containing methyl-accepting chemotaxis protein
198	0.02744	0.52	bjd21_rs06710	clpP	-15.29	0.016864	57 -- 82	2 -- 30	ATP-dependent Clp endopeptidase proteolytic subunit ClpP
199	0.02746	0.52	bjd21_rs02415	N/A	-10.66	0.207488	163 -- 173	1 -- 10	SDR family oxidoreductase
200	0.02747	0.52	bjd21_rs00465	N/A	-11.68	0.132225	81 -- 104	5 -- 29	lytic murein transglycosylase
